# Supplementary material for: Influence of Surface Modification of Fly Ashes on the Fire Behavior of Polyamide 6
Source: Polymers (Basel). 2026 Apr 16;18(8):970. doi: 10.3390/polym18080970 (PMC13120369; doi:10.3390/polym18080970)
Supplement: Supplementary file 1 [file polymers-18-00970-s001.zip]

Archive with 1 entries (1 files):
- polymers-4187631-supplementary.pdf
